# Supplementary material for: Qualitative Exploration of Anesthesia Providers’ Perceptions Regarding Philips Visual Patient Avatar in Clinical Practice
Source: Bioengineering (Basel). 2024 Mar 27;11(4):323. doi: 10.3390/bioengineering11040323 (PMC11048149; doi:10.3390/bioengineering11040323)
Supplement: Supplementary file 1 [file bioengineering-11-00323-s001.zip]

Archive with 6 entries (6 files):
- ._bioengineering-2920733-supplementary
- Supplementary Figure S1.pdf
- Supplementary File S1.pdf
- Supplementary Material Videa S1.mov
- Supplementary Table S1.pdf
- Supplementary Table S2.pdf
